# Supplementary material for: Transcriptomic Profiling of Bean Aphid Megoura crassicauda upon Exposure to the Aphid-Obligate Entomopathogen Conidiobolus obscurus (Entomophthoromycotina) and Screening of CytCo-Binding Aphid Proteins through a Pull-Down Assay
Source: Insects. 2024 May 27;15(6):388. doi: 10.3390/insects15060388 (PMC11203964; doi:10.3390/insects15060388)
Supplement: Supplementary file 1 [file insects-15-00388-s001.zip]

Archive with 1 entries (1 files):
- insects-3026599-supplementary.pdf
